# Supplementary material for: Discovery of Metabolic Biomarkers for Duchenne Muscular Dystrophy within a Natural History Study
Source: PLoS One. 2016 Apr 15;11(4):e0153461. doi: 10.1371/journal.pone.0153461 (PMC4833348; doi:10.1371/journal.pone.0153461)
Supplement: S1 Table — Each peak is labelled according to its m/z value, retention time in seconds, and mode (‘p’ = positive, ‘n’ = negative); for example, peak M132T37p has an m/z value of 132, a retention time of 37 seconds, and was detected in the positive mode. The log2-transformed CKM values from the [12] study are also given for the common samples. (XLSX) [file pone.0153461.s004.xlsx]

## Sheet: S1_Table
Status	Age	Site	M132T37p	M312T36p	M357T30p	M114T37p	M604T163_1p	M176T36p	M604T163_2p	M650T456p	M615T163_1p	M615T163_2p	M605T163_1p	M449T33p	M445T164p	M511T164_2p	M154T38_2p	M749T173p	M216T160p	M522T164_1p	M623T163p	M574T164p	M758T164_1p	M125T161p	M527T38_2p	M307T37p	M220T37p	M136T37p	M157T235p	M630T163p	M511T164_1p	M681T610_1p	M209T321p	M117T160p	M181T41p	M1195T601_2p	M282T37p	M365T39p	M114T141p	M199T160p	M645T164p	M619T591p	M597T578p	M517T33_2p	M980T622p	M617T577p	M239T235p	M214T38p	M229T37p
DMD	8	Australia	-5.90079	-6.69213	-8.18169	-8.24171	-4.13873	-6.2883	-4.96678	-8.79645	-7.02295	-7.85517	-7.19945	-7.106	-8.92422	-8.52453	-8.53822	-10.1638	-10.9157	-8.89941	-8.26935	-8.60766	-9.34135	-8.06757	-9.41928	-6.80628	-6.99988	-7.23245	-6.35282	-8.51967	-8.4669	-6.47742	-7.61195	-6.45813	-8.34273	-7.4934	-6.78321	-5.82707	-6.70465	-6.3884	-7.49956	-7.61818	-7.59041	-6.72	-7.74023	-4.76787	-8.38068	-7.26346	-6.37035
DMD	4	Calgary	-7.68159	-6.36326	-7.80923	-9.5177	-3.56816	-6.15934	-4.30746	-6.8167	-6.60953	-7.17515	-5.81546	-7.24765	-8.85374	-8.41811	-8.47855	-9.98081	-9.82529	-8.37355	-7.30479	-8.27659	-9.11117	-7.44732	-6.96037	-7.89509	-6.89951	-7.77273	-6.99174	-9.13832	-7.40643	-6.91898	-8.14767	-4.97388	-8.62477	-7.52353	-7.6704	-3.59678	-6.54061	-4.32744	-7.01081	-5.41481	-6.4974	-6.79662	-7.60406	-3.23216	-9.78171	-7.85299	-6.87663
DMD	4.3	Calgary	-5.76348	-6.4974	-7.58642	-8.52927	-3.81329	-6.32524	-4.39286	-8.53371	-6.80411	-7.27485	-6.20913	-7.30255	-9.5177	-9.07089	-9.38872	-7.16571	-10.8149	-8.64063	-7.98942	-8.17819	-8.73417	-9.0809	-7.39363	-6.76473	-7.5097	-6.79854	-6.61939	-8.09076	-7.64949	-6.78124	-8.08447	-7.56391	-8.45854	-6.30937	-7.27095	-6.36326	-7.11826	-7.42043	-6.57733	-5.99406	-7.37107	-6.6642	-7.32514	-4.41018	-8.25909	-7.9615	-6.25743
DMD	4.3	Calgary	-5.23163	-6.17543	-7.64097	-8.13953	-3.51502	-6.15034	-4.16016	-8.05585	-6.52055	-6.99555	-5.75708	-7.95681	-8.58796	-9.18253	-8.04987	-10.3092	-8.01398	-8.96344	-7.6082	-7.93918	-8.44958	-7.2579	-6.56839	-7.26159	-6.40758	-6.62155	-5.36753	-7.8238	-7.98491	-6.50221	-8.16038	-4.74732	-8.59196	-7.64949	-8.30124	-5.10419	-5.29613	-4.43693	-6.9813	-6.20069	-7.65555	-7.54885	-7.18532	-4.57489	-7.97956	-8.18169	-5.74664
DMD	5	Calgary	-5.64919	-7.09878	-8.14461	-8.5152	-3.70317	-6.33755	-4.47332	-6.87482	-6.80411	-7.22346	-5.84544	-7.3877	-9.57271	-9.3152	-9.0114	-10.5458	-8.26935	-9.03886	-8.14767	-8.65182	-8.74616	-7.29674	-7.38359	-6.85557	-7.31118	-7.28052	-6.67073	-8.76456	-8.25909	-6.6563	-8.40146	-4.76221	-8.49802	-8.22207	-6.42685	-5.73991	-5.80939	-4.30168	-7.55326	-6.79493	-7.43698	-6.98578	-7.4831	-4.74232	-9.11117	-6.46346	-7.68543
DMD	5	Calgary	-6.03296	-6.76473	-8.09919	-7.74728	-3.67844	-6.80411	-4.58446	-7.4143	-6.97701	-7.106	-6.10702	-7.92865	-8.7833	-9.48196	-9.57271	-10.9157	-8.57846	-8.8168	-7.67548	-8.24171	-8.72812	-8.01112	-8.50737	-7.99194	-6.8419	-7.19134	-6.99988	-8.21152	-8.20567	-6.65815	-7.90354	-4.72774	-8.51159	-8.18169	-7.53231	-6.90719	-5.99715	-4.18965	-7.35599	-8.49802	-8.07438	-7.61992	-7.69903	-6.24507	-8.61295	-7.67317	-7.09468
DMD	5.4	Calgary	-6.00642	-6.50425	-7.37546	-7.37315	-4.02547	-6.51595	-5.07943	-6.66208	-7.26159	-8.03286	-6.84563	-7.26541	-9.35628	-9.32768	-8.25219	-10.4138	-8.90881	-9.37103	-8.11928	-8.44512	-9.17246	-7.23442	-6.90516	-7.32068	-6.5844	-7.44732	-6.57051	-8.8168	-8.35067	-6.86612	-8.64637	-5.02948	-8.75964	-7.90135	-7.27274	-4.83798	-6.29338	-4.28147	-7.3622	-7.32917	-7.5016	-6.80217	-7.77492	-5.22382	-8.75428	-7.9615	-6.25278
DMD	6.8	Calgary	-6.88017	-7.07612	-7.59506	-6.82083	-5.01596	-6.86612	-5.94155	-7.0035	-8.3251	-8.75964	-7.67968	-7.97231	-9.53788	-9.72855	-8.58796	-11.0605	-7.93619	-9.40384	-9.20684	-9.0114	-9.61365	-6.94452	-7.69643	-7.72059	-6.71273	-6.6466	-6.21399	-8.98743	-9.12928	-6.62757	-7.70534	-4.10794	-8.39787	-8.11046	-7.12198	-6.69213	-6.88776	-3.84191	-8.79645	-7.26159	-7.16571	-7.46518	-7.86004	-4.88907	-9.02894	-7.73172	-6.13511
DMD	7.7	Calgary	-5.80425	-6.88334	-7.41587	-8.24494	-8.13646	-6.23508	-8.35371	-6.92593	-9.61365	-10.3607	-9.38872	-6.59287	-11.2143	-12.1915	-8.3463	-8.72812	-8.0061	-9.98081	-10.047	-11.4015	-11.0605	-7.56164	-8.63547	-7.57732	-7.07612	-8.01112	-5.71561	-10.5458	-10.4823	-6.69213	-7.74959	-4.52303	-7.26541	-7.65988	-5.05303	-5.51043	-5.82405	-4.10794	-9.90821	-7.42472	-7.82792	-5.64919	-7.57518	-4.78769	-7.86892	-4.96987	-7.35206
DMD	9.5	Calgary	-5.66805	-6.74536	-8.87571	-7.7978	-6.83822	-6.27813	-7.26912	-6.43696	-9.27528	-10.047	-8.88335	-7.58642	-10.1638	-10.3092	-8.51159	-7.51671	-8.43153	-10.1298	-11.2143	-10.0852	-10.6253	-7.49136	-8.69056	-7.148	-7.40254	-7.04749	-6.4974	-10.4138	-9.49849	-6.80834	-9.24771	-5.00195	-8.3109	-6.90912	-6.77031	-6.20069	-6.28319	-4.80177	-9.84947	-5.51043	-7.00155	-7.26346	-7.80685	-3.8961	-9.40384	-7.02295	-7.2579
DMD	9.6	Calgary	-5.79756	-6.75173	-9.61365	-7.61634	-4.21683	-6.1954	-4.96678	-6.84699	-7.40849	-8.14767	-6.63792	-8.11627	-10.1638	-9.26138	-8.41811	-9.70486	-10.3092	-10.4823	-8.25219	-8.63547	-9.38872	-8.47505	-7.84554	-6.41229	-7.14211	-6.55928	-7.51671	-8.30124	-7.99773	-6.3505	-8.69621	-5.84544	-8.27337	-8.18511	-7.36881	-6.19321	-8.24494	-5.51993	-7.64511	-5.18066	-6.33755	-7.13619	-7.99495	-2.7287	-9.48196	-7.45514	-7.91096
DMD	10.8	Calgary	-5.80939	-6.39771	-8.07703	-7.68159	-3.93979	-6.18543	-4.6266	-6.48423	-7.31333	-9.20684	-6.56156	-6.5975	-8.54313	-9.48196	-8.7901	-9.82529	-9.68089	-9.53788	-8.46311	-8.30124	-9.09005	-7.52827	-7.45726	-5.98559	-6.55389	-6.87482	-6.2651	-8.48815	-8.0003	-6.37547	-9.14891	-5.13794	-9.12928	-7.89244	-7.0629	-7.03925	-6.89951	-4.56296	-7.53436	-6.35282	-7.93378	-6.06835	-6.58683	-4.3732	-9.30177	-7.84554	-6.52502
DMD	12.1	Calgary	-6.12703	-6.70037	-8.36588	-7.74023	-3.38809	-6.8419	-4.04056	-6.79493	-6.10973	-6.8356	-5.78491	-7.58836	-8.71456	-8.63086	-8.80208	-9.84947	-9.88099	-8.19906	-6.73886	-7.91096	-8.35772	-7.63227	-8.38068	-6.72505	-7.43486	-7.34444	-8.17516	-7.9312	-7.09878	-7.08644	-9.09005	-5.18415	-10.5458	-7.28625	-7.65555	-5.81227	-6.50425	-4.659	-6.54061	-8.05585	-7.59041	-7.13835	-7.62193	-5.20636	-9.12928	-8.07438	-7.95165
DMD	13.6	Calgary	-4.1457	-4.83798	-9.72855	-6.91283	-3.91228	-10.9157	-4.79262	-7.33987	-6.80411	-7.37546	-6.37035	-6.93681	-9.20684	-8.62477	-6.58215	-9.61365	-9.44978	-8.34273	-7.5926	-8.30424	-9.07089	-7.38146	-9.03886	-7.148	-7.32917	-5.40826	-6.89758	-8.57846	-8.37759	-6.96627	-8.24494	-5.08294	-8.8607	-7.72513	-6.76839	-6.69794	-6.68305	-4.46763	-7.32068	-5.65577	-7.04126	-6.51595	-6.58854	-4.10794	-9.0591	-7.02103	-7.51671
DMD	14.9	Calgary	-5.88773	-6.93335	-9.26138	-8.27659	-4.63774	-6.98802	-5.67575	-6.71068	-7.6513	-8.21824	-6.94253	-8.09919	-9.6352	-10.3607	-8.59196	-11.2143	-10.2549	-10.0114	-8.8168	-9.27528	-9.94424	-7.66417	-7.64511	-8.18169	-9.21904	-7.90839	-6.98977	-8.98743	-9.02894	-7.53436	-9.41928	-5.04401	-8.37759	-7.87376	-6.36089	-5.4916	-6.45358	-4.6796	-8.70898	-5.73655	-8.23894	-6.93149	-7.02295	-4.4917	-9.49849	-6.94657	-8.06228
DMD	15	Calgary	-6.13511	-6.77695	-9.72855	-8.22207	-4.04795	-9.23173	-4.80177	-6.35817	-7.66216	-7.93378	-6.19809	-7.148	-9.27528	-9.80677	-8.69056	-10.4138	-7.72059	-8.63086	-8.06541	-8.21824	-8.8309	-7.14015	-9.41928	-6.7429	-6.15346	-7.43899	-6.16399	-7.92649	-7.81157	-6.64472	-8.12227	-4.41692	-8.55301	-7.31676	-7.4831	-4.1457	-5.39468	-4.16735	-7.33086	-5.70155	-6.82282	-6.3505	-7.39729	-4.36025	-8.29069	-7.20688	-8.00332
DMD	15	Calgary	-5.74664	-6.78516	-10.2549	-8.42718	-4.43016	-7.29028	-4.92377	-7.0726	-7.31333	-7.90135	-6.24507	-7.86211	-8.7833	-9.13832	-8.99593	-11.0605	-8.66761	-8.53822	-8.08762	-8.8168	-8.91664	-7.23863	-8.15705	-6.87247	-7.54432	-7.4265	-6.95416	-8.11346	-7.68159	-7.08644	-8.57377	-4.98244	-8.4838	-7.63647	-7.12363	-6.67073	-6.56356	-4.66437	-7.32715	-5.85862	-8.06228	-7.5016	-8.05955	-4.85563	-9.07089	-9.11117	-8.42267
DMD	24.4	Calgary	-5.85497	-6.46346	-10.2082	-7.97956	-4.10794	-6.44583	-5.03721	-7.61992	-6.78321	-7.26717	-6.49986	-7.51426	-9.18253	-8.4838	-8.35772	-10.5458	-9.40384	-8.3109	-7.76401	-8.36188	-8.74025	-7.60189	-10.0114	-6.33281	-7.9593	-7.10064	-5.89448	-8.50737	-7.9312	-7.28052	-8.22875	-5.78491	-8.63086	-6.57962	-7.12198	-8.8168	-6.62961	-4.79262	-7.27095	-6.00033	-8.87571	-7.12974	-8.24494	-4.31412	-8.11627	-7.0035	-8.91664
DMD	27.4	Calgary	-5.51993	-6.7307	-10.6253	-8.92422	-3.65915	-6.38317	-4.33523	-8.30424	-6.45358	-6.91283	-5.7815	-8.29435	-8.63086	-8.13953	-7.00724	-10.0852	-9.78171	-7.95681	-7.36881	-7.56164	-7.98248	-7.99495	-9.20684	-6.12939	-7.68388	-7.39555	-7.47735	-7.85775	-7.49956	-7.01081	-9.57271	-5.84896	-8.11346	-6.84699	-7.09468	-6.08234	-6.06343	-5.59354	-6.43917	-9.53788	-8.20894	-7.08644	-7.66216	-6.87046	-8.44958	-7.50525	-10.047
DMD	28.7	Calgary	-5.82707	-6.6466	-10.6253	-8.87571	-4.21049	-6.41999	-4.74232	-6.95022	-6.69213	-7.0648	-6.11805	-7.66417	-8.4838	-7.9312	-8.09661	-10.3092	-10.3607	-8.06757	-7.34228	-7.97231	-8.25909	-7.74959	-9.61365	-7.59963	-6.78761	-7.09042	-7.44732	-8.19594	-7.41027	-7.31879	-9.24771	-7.06082	-8.35067	-6.68104	-7.77056	-7.3622	-7.36661	-6.43196	-7.64751	-7.86892	-8.14234	-6.83108	-8.04987	-5.82111	-8.42267	-8.37759	-9.23173
Control	6	Calgary	-6.15034	-6.96236	-11.0605	-6.91467	-3.09982	-6.12703	-4.04795	-6.33755	-6.22192	-6.7429	-6.42949	-7.54008	-8.583	-8.01952	-8.69056	-7.83074	-11.2143	-8.08447	-7.3877	-8.29757	-9.10143	-8.30124	-9.12928	-7.16571	-6.25278	-6.13228	-7.14986	-7.82127	-7.14211	-7.09878	-8.41401	-6.08583	-8.16287	-8.91664	-7.1122	-6.6563	-7.70711	-5.29613	-7.04329	-4.25382	-5.56653	-7.15337	-7.92865	-2.14087	-9.6352	-8.04987	-6.41456
Control	8	Calgary	-5.81795	-6.53581	-10.9157	-6.42949	-3.31117	-6.68305	-4.04056	-7.02516	-6.22192	-6.92123	-5.91024	-7.7978	-8.26234	-8.15451	-8.70898	-8.75964	-9.80677	-7.94609	-7.09654	-8.3463	-8.23583	-8.36971	-10.1638	-6.8105	-6.43696	-6.58854	-8.20567	-7.97496	-7.37107	-6.7429	-8.11928	-6.54061	-8.30814	-8.1914	-6.79662	-5.96773	-7.06689	-6.57051	-6.65427	-5.62634	-6.737	-6.66833	-8.01952	-3.14577	-9.32768	-6.79014	-6.45358
Control	8.4	Calgary	-6.56356	-6.70901	-11.6985	-6.64472	-3.49394	-6.77901	-4.24689	-7.46518	-6.55389	-7.03535	-5.79756	-8.25219	-8.06228	-8.8168	-8.66761	-9.75571	-9.00271	-8.54313	-7.29903	-8.22875	-8.8607	-7.59708	-10.4138	-7.05868	-6.22501	-6.68305	-6.55928	-8.51967	-7.74508	-7.98692	-7.6082	-5.04401	-8.75428	-7.63647	-7.89509	-6.86809	-6.07706	-4.52735	-7.10209	-6.76839	-7.90354	-8.26935	-7.88954	-4.41692	-8.46311	-7.71415	-8.10523
Control	10.3	Calgary	-6.55149	-7.17299	-11.6985	-6.66016	-5.08294	-7.12797	-6.01987	-7.39729	-7.8238	-8.17516	-7.15726	-7.80685	-9.68089	-9.02894	-9.30177	-7.45323	-11.0605	-9.0809	-8.91664	-9.3152	-9.72855	-7.7818	-8.45448	-7.3622	-7.14434	-6.94073	-8.47855	-9.53788	-7.93619	-7.57518	-7.9417	-6.25986	-8.48815	-8.41401	-7.8762	-6.54284	-7.04329	-5.91652	-8.34273	-6.38096	-7.78384	-7.39555	-7.74508	-4.74732	-8.57377	-8.73417	-6.8419
Control	11.6	Calgary	-10.1298	-7.98491	-10.7042	-6.4974	-4.30746	-7.59506	-4.97388	-7.46518	-7.19945	-7.31676	-6.16399	-7.9615	-9.12104	-9.53788	-9.88099	-11.6985	-9.94424	-9.11117	-7.86892	-8.43153	-8.86894	-8.4711	-9.70486	-7.61992	-6.6563	-7.39205	-7.26717	-8.67949	-8.45854	-7.02295	-7.71172	-6.37826	-9.0498	-8.03286	-7.46907	-6.60953	-6.97222	-6.38609	-7.88542	-5.22382	-6.41229	-7.28625	-7.41027	-3.7394	-8.98053	-8.00332	-6.64861
Control	12.3	Calgary	-7.01894	-7.45151	-11.2143	-6.25986	-2.82138	-7.38146	-3.35153	-7.04126	-5.51654	-6.26752	-4.70916	-7.42472	-7.24765	-6.87663	-8.29069	-7.90354	-10.5458	-6.96416	-6.73886	-6.7627	-7.3622	-8.91664	-9.10143	-7.58642	-6.44826	-6.52721	-7.93619	-8.65182	-5.86917	-7.0648	-8.01952	-6.29808	-8.98053	-9.24771	-7.29903	-6.55928	-6.91898	-5.67202	-6.13791	-7.45726	-7.45323	-6.335	-7.77056	-6.44583	-9.20684	-7.03535	-8.0414
Control	13	Calgary	-6.63792	-6.81301	-10.7042	-5.91944	-3.50448	-6.40758	-4.32744	-7.94609	-6.63621	-6.95227	-5.80425	-7.4831	-8.41811	-8.91664	-8.59196	-8.10761	-9.07089	-8.31447	-7.8762	-8.21152	-8.26532	-7.51426	-8.6628	-7.46129	-6.61319	-6.45099	-5.88773	-8.00332	-7.24085	-6.80628	-8.0061	-4.92377	-8.44958	-5.58379	-6.8264	-5.43004	-8.22528	-4.41018	-6.93149	-6.11504	-6.59287	-7.03925	-8.07438	-3.93268	-7.73172	-7.77492	-6.88776
Control	13.3	Calgary	-7.22154	-6.92787	-12.1915	-6.91677	-3.16176	-7.04126	-3.93268	-7.5097	-6.1011	-6.64472	-5.49557	-8.19906	-7.94367	-8.06757	-9.46425	-7.28805	-8.89941	-7.92865	-7.04546	-7.98248	-7.58836	-8.42267	-9.40384	-6.88334	-6.49529	-7.41251	-5.20636	-7.6919	-6.80217	-7.73796	-8.0248	-4.80177	-8.32151	-5.07009	-6.83822	-6.50221	-6.64249	-4.01617	-6.42949	-5.24712	-6.87842	-6.99361	-7.23442	-4.22383	-7.39205	-6.83309	-11.0605
Control	13.6	Calgary	-6.38609	-6.51148	-10.4138	-6.51828	-3.69446	-10.3607	-4.36025	-6.90116	-6.57962	-7.27838	-5.82405	-8.04399	-7.82127	-8.47505	-9.10143	-9.88099	-10.1638	-8.15451	-7.64097	-7.95405	-8.38068	-8.44512	-10.2082	-7.12797	-7.24307	-6.8167	-7.16946	-9.41928	-7.60189	-6.87046	-7.41251	-6.35567	-9.23173	-8.47855	-6.81897	-6.55644	-6.98345	-5.80939	-6.48423	-5.16527	-6.5658	-6.63211	-7.98942	-3.00357	-9.6352	-7.34444	-6.34585
Control	13.7	Calgary	-6.96037	-7.40849	-9.94424	-9.75571	-2.67711	-7.52353	-3.32618	-7.07437	-5.89729	-6.01987	-4.80177	-7.84554	-7.34641	-7.49136	-9.24771	-7.56806	-11.0605	-7.02295	-6.66833	-7.55731	-7.88773	-7.29903	-7.68159	-6.45585	-6.46773	-6.29556	-5.48563	-7.26346	-6.2883	-6.61515	-7.46324	-3.91228	-8.36188	-5.51368	-6.88541	-6.07135	-5.69129	-3.46074	-5.67202	-6.62961	-7.56391	-7.3357	-7.82613	-4.56872	-7.57046	-6.48872	-6.04184
Control	14.5	Calgary	-7.01894	-7.5097	-10.0114	-5.30767	-3.6136	-7.16366	-4.3732	-6.91677	-7.08644	-7.37713	-5.95962	-7.75896	-8.57846	-8.29435	-9.82529	-9.3152	-7.94859	-8.27337	-7.91096	-8.17152	-8.35371	-7.22786	-7.86417	-6.53581	-6.87663	-6.13984	-5.61263	-8.03286	-7.30255	-6.529	-7.51426	-3.69446	-8.24171	-6.80217	-5.9262	-6.28319	-5.44441	-3.42608	-6.81897	-5.79129	-6.82282	-7.43486	-8.12818	-4.17472	-8.89941	-5.70832	-5.46725
Control	15	Calgary	-6.89372	-7.2172	-10.4823	-6.07135	-3.00357	-10.9157	-3.79353	-7.42472	-5.91652	-6.8001	-5.34618	-8.29757	-8.29435	-8.51159	-9.27528	-10.2082	-8.83808	-8.45448	-7.06689	-7.92649	-8.583	-7.74023	-10.0114	-7.14434	-7.1122	-6.47742	-5.11893	-7.65988	-7.26541	-6.73886	-8.14234	-4.23906	-8.43658	-5.4916	-6.77221	-5.82405	-6.60227	-3.60579	-7.21313	-6.53177	-7.41251	-7.07612	-7.81699	-4.1457	-7.39363	-6.62961	-5.75708
Control	15.6	Calgary	-7.64751	-7.88773	-9.72855	-6.18352	-3.5775	-8.00844	-4.08327	-7.35997	-6.80217	-7.27838	-5.8332	-6.87482	-8.25593	-8.03286	-10.4138	-9.55457	-8.89941	-7.87104	-7.78384	-8.18169	-8.8168	-7.23245	-8.88335	-6.96627	-7.052	-7.24953	-5.80685	-8.36188	-6.75848	-6.63438	-7.41805	-5.15418	-8.91664	-5.73347	-7.38359	-6.56356	-6.0977	-4.11646	-6.8955	-7.12016	-7.2579	-6.11805	-7.56806	-4.52735	-7.75444	-7.4796	-6.71599
Control	16	Calgary	-7.38359	-7.94859	-10.8149	-6.40523	-4.80606	-7.72513	-5.52286	-7.26346	-7.42043	-7.76159	-6.82913	-7.72305	-9.21904	-8.58796	-8.8607	-7.87104	-8.40146	-8.3251	-8.83808	-8.50212	-9.19547	-7.55115	-8.73417	-7.02295	-6.41999	-6.97461	-5.7239	-8.92422	-7.61634	-7.96728	-7.73796	-4.89367	-7.83532	-5.2843	-7.51205	-6.59064	-6.27813	-4.49687	-7.9615	-4.52735	-6.64861	-7.11642	-8.12552	-3.20072	-7.94367	-7.21931	-6.16169
Control	17.3	Calgary	-7.58174	-7.4814	-9.10143	-6.16986	-3.11676	-7.88283	-3.99317	-8.49802	-6.51379	-6.70901	-5.37398	-7.23442	-8.25593	-7.67968	-9.57271	-7.64097	-8.30124	-7.7033	-7.13619	-7.33987	-8.14461	-7.51205	-8.56378	-6.42685	-6.71599	-6.24688	-7.96483	-7.86892	-6.66208	-6.59287	-7.90839	-4.41018	-8.40146	-6.68305	-6.84563	-6.02764	-6.97461	-3.5592	-6.66833	-6.99174	-8.13096	-7.02693	-8.12227	-5.2204	-8.08447	-7.14015	-5.23596
Control	17.4	Calgary	-8.35371	-8.26532	-9.433	-5.43378	-4.46763	-8.29435	-4.97853	-7.79043	-7.65352	-8.28397	-6.53581	-7.43256	-8.59196	-8.73417	-8.23583	-7.53809	-8.56817	-8.4669	-8.44958	-8.43658	-8.67428	-7.4265	-9.82529	-6.68305	-6.29113	-6.20365	-6.44157	-7.75896	-7.62853	-7.52633	-7.14986	-5.04401	-8.12818	-7.65988	-6.47967	-6.96236	-5.93224	-4.91574	-7.98692	-4.55778	-6.44826	-7.32917	-7.77736	-3.63302	-8.75964	-6.74099	-5.3338
Control	11.35	CNMC	-7.26717	-7.65785	-10.5458	-6.69388	-3.63302	-7.63227	-4.13873	-7.17928	-6.38609	-6.45585	-5.47537	-8.01952	-7.25278	-7.39555	-9.68089	-9.40384	-10.4138	-7.46324	-6.78321	-7.11013	-7.82127	-8.48815	-9.65496	-8.14767	-6.97222	-7.37546	-7.23863	-7.53231	-6.43196	-7.26159	-7.8762	-6.77031	-7.95165	-7.45151	-7.45923	-6.62342	-7.27689	-6.36089	-6.60227	-5.0569	-6.68305	-7.57256	-8.73417	-3.87563	-9.34135	-8.24494	-6.93681
Control	14.6	CNMC	-8.30424	-8.14767	-9.72855	-5.91652	-4.21049	-8.00844	-4.81105	-8.01398	-6.87842	-7.28242	-6.32252	-7.90135	-8.44512	-8.77759	-9.88099	-9.61365	-9.6352	-8.68521	-7.62193	-8.21824	-9.27528	-9.35628	-8.74616	-7.0726	-7.17515	-6.30267	-6.74973	-8.24494	-7.64751	-7.26159	-7.37546	-6.74536	-8.92422	-7.67548	-7.45514	-6.57733	-7.5551	-6.28089	-7.19134	-5.61009	-6.80217	-7.21534	-7.79998	-3.87563	-9.07089	-8.77093	-5.97068
Control	15.7	CNMC	-6.88334	-7.1122	-9.80677	-6.04184	-3.98363	-8.18511	-4.54585	-8.30124	-6.3884	-6.96859	-6.10702	-8.05955	-9.0591	-8.8168	-8.75964	-9.26138	-10.2082	-8.92422	-8.75428	-7.98491	-8.63086	-8.90881	-9.18253	-7.24519	-6.69794	-6.8001	-7.13186	-7.86417	-9.0114	-7.37107	-7.93619	-7.68388	-8.91664	-7.36881	-7.37945	-6.75579	-8.28015	-7.16749	-6.7627	-6.06046	-7.21313	-7.30479	-7.56806	-4.60661	-9.88099	-7.70116	-7.01297
Control	16	CNMC	-7.88082	-8.44958	-9.5177	-5.64919	-4.58446	-7.37315	-5.17692	-8.4711	-7.23863	-8.14461	-6.49986	-8.16551	-9.20684	-8.35067	-9.02894	-8.00332	-9.38872	-8.02218	-7.9417	-8.05955	-8.27337	-8.51159	-9.37103	-7.22786	-6.85163	-6.06343	-6.99361	-7.86892	-7.29028	-7.5016	-7.00724	-7.07612	-8.43658	-7.14986	-7.63454	-7.39363	-7.12575	-7.65352	-8.76456	-6.2651	-7.56391	-7.74728	-8.21152	-5.15418	-8.11627	-7.78384	-6.43437
DMD	4.3	U of Pittsburgh	-6.02509	-6.40523	-8.72812	-7.27274	-4.32098	-8.8607	-4.93657	-6.46773	-7.59963	-7.94609	-6.2651	-7.73796	-8.62477	-9.75571	-8.12818	-8.95568	-8.03286	-9.38872	-8.17152	-8.40976	-9.0809	-7.77056	-7.34444	-10.6253	-7.47735	-7.12363	-6.99988	-8.31844	-8.13953	-6.8419	-8.23583	-4.61223	-7.78604	-7.33291	-6.83108	-3.97487	-6.30468	-4.39807	-8.26234	-5.29233	-7.00529	-7.09042	-8.13342	-3.4376	-9.48196	-7.29205	-7.33987
DMD	5.6	U of Pittsburgh	-5.95677	-6.71599	-9.6352	-7.65352	-4.76221	-6.67073	-5.41481	-6.8264	-7.73605	-8.04987	-7.15726	-7.5926	-9.61365	-9.82529	-9.07089	-8.60766	-8.22528	-8.69056	-8.76456	-8.6628	-8.98053	-7.94609	-6.84384	-7.3357	-6.98802	-7.24519	-5.53506	-9.3152	-7.86892	-6.86809	-8.55301	-4.83442	-8.19906	-5.12632	-7.03535	-4.90807	-6.73292	-4.40463	-7.53231	-7.46712	-7.2512	-6.71432	-7.72305	-4.55153	-7.77492	-7.7818	-7.03353
DMD	23.7	U of Pittsburgh	-5.04401	-6.16678	-10.2549	-7.73605	-3.66769	-6.14213	-4.44401	-8.16551	-6.84384	-7.07437	-5.93224	-6.77031	-8.47855	-8.69056	-8.21824	-10.1298	-9.75571	-8.90881	-7.42257	-8.12552	-8.88335	-7.38359	-9.21904	-5.95962	-7.62406	-7.68159	-6.80628	-7.92649	-7.88283	-7.02295	-7.24307	-5.91944	-8.53822	-7.39205	-7.2512	-7.49766	-6.85557	-5.44109	-6.98802	-8.77759	-7.97956	-6.62961	-7.51671	-5.22792	-8.33864	-8.49336	-8.70898
DMD	25.2	U of Pittsburgh	-5.65863	-6.74973	-10.3092	-8.92422	-2.82138	-6.91467	-3.70317	-7.11466	-5.94155	-6.22501	-5.22382	-7.2579	-9.6352	-6.62155	-8.63547	-5.93224	-7.82792	-6.60699	-6.7288	-6.7627	-7.05868	-8.20894	-8.85374	-8.75428	-6.83108	-7.92144	-4.00132	-7.29674	-5.6852	-6.52502	-8.36588	-4.35441	-7.89509	-5.4916	-6.07706	-7.09654	-9.84947	-3.66769	-5.96773	-8.68521	-8.11928	-7.30068	-7.21931	-6.20365	-6.06343	-6.50425	-9.68089
DMD	26.8	U of Pittsburgh	-4.92803	-6.25504	-10.3092	-8.38904	-2.71142	-6.04466	-3.3628	-7.28625	-5.76348	-6.21399	-5.05303	-6.44157	-7.11013	-6.99555	-7.98692	-7.32314	-9.41928	-7.07823	-6.85557	-6.90292	-7.52827	-7.46324	-10.5458	-6.67469	-6.43437	-6.63211	-8.49336	-7.45151	-5.90716	-6.43196	-8.50212	-5.36063	-8.08164	-8.01398	-6.40523	-6.63792	-6.16986	-4.4917	-5.87178	-8.41811	-7.47087	-6.07135	-7.32715	-5.31139	-9.70486	-6.54061	-8.54313
Control	6.8	U of Pittsburgh	-7.17928	-7.66216	-10.5458	-6.94253	-4.13163	-7.20143	-4.85204	-7.96979	-6.85163	-7.38146	-6.24984	-7.9615	-7.89695	-7.97231	-10.7042	-7.6513	-10.9157	-8.06541	-8.07703	-8.40146	-8.14234	-8.95568	-9.07089	-7.01081	-6.69794	-7.02295	-7.59963	-8.44512	-7.30479	-7.26912	-7.79998	-7.19531	-8.11627	-8.31844	-6.8955	-6.50704	-7.81406	-7.08644	-7.3622	-9.57271	-7.61195	-7.06082	-8.0248	-4.67472	-8.30424	-6.83309	-6.55389
Control	17.8	U of Pittsburgh	-7.58436	-7.60602	-10.7042	-6.18543	-3.50448	-7.81937	-4.15322	-8.98743	-6.53581	-6.99361	-5.77125	-7.5798	-8.4056	-8.43658	-9.11117	-9.94424	-10.4138	-8.13646	-7.18329	-7.74264	-8.38524	-8.74025	-11.2143	-7.05636	-6.68774	-6.34046	-7.43698	-9.21904	-7.23863	-6.74973	-7.35012	-7.052	-8.7833	-7.94367	-7.16946	-6.75579	-7.35997	-7.41027	-6.66619	-6.07706	-6.49986	-7.14015	-7.93918	-3.59678	-8.53371	-6.99988	-5.98559
DMD	4.4	UC Davis	-5.95359	-6.93149	-7.86004	-7.93378	-5.50636	-6.51379	-6.1728	-5.34618	-8.25593	-8.67949	-8.07438	-7.71172	-10.3607	-10.7042	-8.61295	-6.53832	-7.9615	-9.57271	-8.97202	-9.20684	-9.61365	-7.49576	-6.93514	-8.7022	-6.62757	-7.40254	-5.52873	-9.65496	-9.02894	-6.25986	-8.58796	-4.0914	-7.80685	-5.40431	-6.26239	-5.06108	-5.84217	-3.62515	-8.38524	-6.98977	-7.37546	-6.88981	-6.30029	-4.61702	-7.62853	-6.59512	-6.529
DMD	4.4	UC Davis	-5.98559	-6.66016	-7.75896	-8.35772	-4.71412	-6.65075	-5.34618	-5.55269	-7.54637	-8.30424	-6.58215	-7.66417	-9.32768	-8.80856	-8.51967	-6.48423	-7.64751	-8.8607	-8.49802	-8.74025	-9.49849	-7.46907	-8.22528	-9.38872	-7.39205	-7.41251	-5.31893	-8.89093	-7.86652	-6.71795	-8.49336	-4.41692	-7.53231	-4.90292	-6.57509	-5.4991	-5.89729	-3.85964	-7.67317	-7.14211	-7.6919	-7.54885	-7.82127	-5.01143	-7.42859	-6.95621	-7.17299
DMD	4.9	UC Davis	-5.21746	-6.67469	-7.9593	-7.12974	-7.82792	-5.90428	-6.93149	-6.27318	-9.18253	-8.97202	-8.23241	-6.88334	-10.2082	-9.6352	-8.0248	-6.74099	-7.70711	-9.34135	-9.49849	-9.48196	-9.80677	-7.29674	-6.82083	-8.40976	-5.8332	-6.40954	-5.26241	-9.94424	-9.0591	-6.40233	-8.13953	-3.92286	-7.43486	-5.77125	-6.94253	-4.91165	-6.30937	-3.5592	-8.95568	-6.77901	-7.44341	-6.74973	-7.97956	-4.26081	-7.47735	-6.41732	-6.76473
DMD	5.6	UC Davis	-5.56653	-6.30468	-7.20892	-8.06541	-6.14787	-7.0648	-6.74536	-5.82946	-8.72091	-9.27528	-7.89244	-7.77273	-10.4823	-10.3092	-8.89941	-6.96236	-7.94859	-9.37103	-9.80677	-9.72855	-10.1638	-7.63039	-8.74616	-9.30177	-7.23028	-7.00529	-5.33756	-9.70486	-9.46425	-6.77695	-8.30814	-4.44401	-7.4831	-4.53394	-7.00155	-3.66769	-5.70832	-4.18965	-8.80208	-8.12552	-7.74264	-7.33291	-7.6513	-4.56296	-7.70116	-7.01514	-7.08415
DMD	5.7	UC Davis	-6.18543	-6.07135	-10.7042	-7.93619	-4.41018	-9.68089	-5.13489	-6.8167	-7.87837	-7.93378	-8.15451	-7.06082	-9.26138	-9.14891	-8.12552	-7.83322	-7.86417	-9.17246	-8.16038	-10.2082	-9.03886	-7.55954	-8.44958	-8.30124	-7.6704	-7.20298	-6.20913	-9.55457	-7.79043	-6.91089	-8.36588	-4.21049	-8.46311	-5.11893	-6.61722	-5.65225	-6.26752	-3.5775	-7.41587	-8.20894	-7.68388	-6.21399	-7.58836	-6.20069	-8.89941	-6.77695	-7.62638
DMD	6.3	UC Davis	-6.61515	-6.98977	-8.37355	-8.18511	-4.92803	-6.62155	-5.70832	-6.28089	-8.1508	-8.36588	-7.22346	-7.30908	-9.78171	-9.21904	-8.8168	-6.44583	-8.50212	-9.94424	-8.51967	-9.0498	-9.0114	-7.10401	-8.42718	-9.57271	-6.70037	-7.4852	-5.41481	-9.30177	-8.4711	-6.87663	-7.25278	-4.5024	-7.79274	-4.86791	-6.48207	-6.35282	-6.24224	-3.95	-7.9615	-5.9504	-6.55928	-7.09878	-7.50338	-3.74803	-7.39729	-6.44396	-7.04749
DMD	7.4	UC Davis	-6.34275	-7.29205	-8.28015	-7.86417	-6.74748	-6.80411	-7.1553	-5.96232	-8.86894	-9.61365	-8.8168	-8.0414	-12.1915	-9.78171	-8.69621	-6.39101	-9.26138	-9.82529	-10.0114	-10.3607	-9.80677	-7.31879	-7.81406	-8.95568	-8.00332	-7.61195	-6.51595	-10.4138	-9.15994	-6.81897	-8.57377	-4.4917	-7.89244	-5.08651	-8.04675	-5.50636	-5.93837	-3.62515	-9.30177	-8.2491	-7.3622	-7.51205	-7.57046	-4.69915	-7.90613	-6.95022	-7.01696
DMD	7.9	UC Davis	-6.35567	-7.71839	-8.66761	-7.73424	-6.19809	-7.0648	-6.99726	-6.27813	-9.68089	-10.0114	-8.82497	-7.62853	-12.1915	-10.2082	-9.5177	-6.35817	-8.21152	-10.047	-9.75571	-10.3092	-10.6253	-7.52827	-8.40976	-9.13832	-7.5097	-7.98248	-5.65863	-10.2549	-9.65496	-6.83108	-6.89758	-4.85975	-7.09654	-4.63774	-6.31546	-6.22501	-6.19321	-4.61223	-9.00271	-5.4991	-7.60189	-7.19312	-7.73605	-4.00769	-7.98942	-6.21399	-7.48948
DMD	9.2	UC Davis	-5.86917	-6.66208	-7.95165	-7.98942	-5.46289	-6.67933	-6.3957	-6.74099	-8.67949	-8.77759	-7.76618	-7.88283	-11.4015	-9.37103	-8.70898	-7.32715	-8.06757	-9.6352	-9.11117	-9.65496	-9.14891	-7.41027	-7.99773	-8.29757	-7.28625	-6.70037	-5.66152	-9.70486	-8.65722	-6.44826	-8.4711	-4.32098	-7.68543	-5.76002	-6.57302	-5.42595	-5.85862	-3.8494	-8.26935	-7.18106	-7.90135	-6.68104	-7.79274	-5.44109	-8.583	-6.51379	-8.01645
DMD	11.2	UC Davis	-8.16038	-7.22154	-9.46425	-7.26541	-5.74664	-6.99555	-6.4653	-5.59084	-8.82497	-8.98743	-8.01398	-6.7627	-10.1638	-10.1298	-8.58796	-5.88773	-8.79645	-10.3092	-9.41928	-9.61365	-9.88099	-7.2512	-8.0414	-8.67949	-6.36568	-7.28414	-5.35294	-9.78171	-9.21904	-6.64058	-7.63039	-4.06368	-7.93619	-5.26653	-6.11504	-4.52735	-6.32782	-3.64254	-8.80856	-7.7818	-7.32917	-6.25986	-7.42257	-4.65335	-7.39555	-6.06343	-4.43016
DMD	11.4	UC Davis	-5.96232	-6.02764	-8.76456	-7.69903	-4.34684	-5.99066	-5.11108	-6.69794	-7.79998	-7.92865	-6.60699	-6.74099	-8.43153	-8.3109	-7.95165	-4.88907	-9.20684	-8.66761	-8.41811	-9.0114	-8.60766	-6.87842	-9.00271	-8.55863	-7.54885	-7.89509	-5.15041	-8.7022	-7.65785	-6.33281	-6.99174	-3.99317	-7.58836	-5.77799	-5.13794	-3.63302	-5.6852	-3.76404	-7.47502	-8.26234	-7.70975	-6.31988	-7.32514	-5.24712	-7.2579	-5.11473	-6.89758
DMD	11.4	UC Davis	-5.75378	-6.63438	-9.12104	-8.08762	-5.90428	-6.82913	-6.58683	-5.18895	-8.53371	-8.9319	-7.6704	-7.39555	-9.70486	-10.0114	-7.93378	-5.11108	-7.27838	-9.44978	-9.88099	-9.433	-9.75571	-7.02693	-9.34135	-9.46425	-8.95568	-7.30721	-5.1926	-10.047	-8.72812	-7.11013	-8.57846	-3.6136	-6.47501	-4.81631	-6.12939	-6.57733	-4.92803	-2.93113	-8.34273	-6.44826	-6.89951	-6.61515	-7.17094	-3.65147	-7.69903	-5.77125	-7.69643
DMD	11.7	UC Davis	-5.98559	-6.41999	-10.3092	-8.41401	-6.104	-7.02103	-6.61722	-6.09144	-8.77093	-9.19547	-8.07917	-7.37713	-10.3607	-9.59476	-8.98743	-8.44958	-7.89509	-9.88099	-9.90821	-9.72855	-9.94424	-7.17299	-8.60766	-9.21904	-7.51886	-7.63039	-4.48624	-9.68089	-9.32768	-6.41456	-8.03568	-3.7394	-8.13096	-4.83798	-6.81495	-5.23163	-6.14787	-3.46074	-8.7022	-6.2377	-6.93335	-6.61515	-7.51426	-3.92286	-6.92593	-6.98578	-7.60189
DMD	14.3	UC Davis	-5.61263	-6.38609	-9.44978	-8.74025	-3.14577	-6.78124	-3.92286	-6.4653	-6.48872	-7.3357	-6.12703	-7.67317	-8.2491	-8.1914	-8.30124	-5.52286	-8.26532	-8.35067	-7.24519	-7.87104	-8.10231	-7.63873	-10.9157	-8.6628	-7.37713	-7.31496	-5.57401	-8.89093	-6.86381	-6.71068	-8.51967	-4.27341	-8.53822	-5.62949	-5.66504	-7.35997	-5.77799	-3.67844	-6.72235	-7.14986	-7.40643	-7.61634	-7.72059	-4.28872	-7.4796	-5.87493	-8.09919
DMD	14.5	UC Davis	-6.30468	-6.00642	-8.5152	-8.17819	-4.61702	-5.98559	-5.61974	-6.62342	-7.69408	-7.9615	-6.9813	-7.28625	-9.5177	-8.89941	-8.38524	-5.42236	-8.37759	-8.6031	-8.61872	-9.10143	-9.23173	-6.98977	-9.30177	-9.6352	-6.96859	-7.76618	-5.77125	-9.17246	-7.73796	-6.61144	-7.49766	-4.70916	-8.13096	-5.12179	-5.70155	-6.4703	-5.80041	-4.03356	-8.16551	-7.00873	-7.66829	-6.61939	-7.11826	-4.84752	-7.84819	-5.84896	-7.75194
DMD	14.9	UC Davis	-5.43004	-6.41999	-9.3152	-7.80923	-5.4991	-6.29808	-6.93335	-7.16946	-8.67428	-9.41928	-7.65352	-6.74099	-9.84947	-8.64063	-8.61295	-7.56806	-7.16366	-9.02064	-9.34135	-9.30177	-9.15994	-6.72	-9.0114	-8.7901	-7.23863	-6.83108	-4.23029	-9.10143	-7.6665	-6.93886	-6.79014	-3.83244	-8.22528	-4.99383	-5.96523	-6.737	-5.33756	-3.46074	-8.64637	-4.98244	-6.64861	-6.33281	-8.1508	-3.38809	-6.71273	-6.04813	-7.41027
DMD	15.9	UC Davis	-5.40104	-6.28319	-9.53788	-8.29757	-4.04795	-5.86917	-4.9408	-6.69556	-7.33086	-7.63227	-6.4653	-6.7307	-9.02894	-8.4056	-7.85775	-6.13791	-7.90135	-7.94609	-8.09076	-7.63039	-8.29435	-7.31333	-8.85374	-8.7901	-6.97701	-6.68774	-4.05697	-8.14767	-7.21931	-6.5092	-8.44512	-3.88597	-8.12818	-5.2204	-5.89729	-6.61939	-5.38812	-3.40132	-6.94844	-6.89144	-7.44939	-6.79014	-7.14015	-4.19654	-6.98977	-6.42685	-7.9237
DMD	15.9	UC Davis	-5.38411	-6.08849	-10.4823	-8.49802	-2.9475	-6.54907	-3.67844	-7.86211	-6.18127	-6.51379	-5.20016	-7.41251	-8.06757	-10.0852	-10.7042	-6.87046	-8.43153	-8.21152	-7.33766	-7.8238	-8.21487	-7.45726	-10.9157	-9.32768	-7.74264	-7.43054	-4.10794	-7.43899	-7.01081	-6.65256	-9.3152	-4.29491	-7.45923	-4.84752	-5.8659	-7.06082	-6.12386	-3.62515	-6.68548	-8.58796	-8.28397	-7.23863	-7.73605	-6.9586	-6.13984	-5.96232	-7.99194
DMD	16.8	UC Davis	-5.94677	-6.6563	-10.3607	-9.13832	-4.74732	-6.56156	-5.80041	-6.50221	-7.54008	-8.11046	-6.92787	-7.35206	-9.72855	-9.18253	-8.40146	-7.63647	-7.94367	-9.00271	-8.73417	-8.74616	-9.12928	-7.50525	-9.80677	-8.64063	-7.76858	-7.15337	-5.89729	-8.59196	-8.03842	-6.76062	-8.7901	-4.57489	-8.38068	-5.01143	-6.81301	-6.53363	-6.44583	-4.13163	-7.46518	-8.04675	-7.6704	-7.79998	-7.71839	-5.33756	-7.56164	-6.77221	-9.90821
DMD	17.2	UC Davis	-5.44441	-6.44157	-9.65496	-8.66761	-3.95775	-6.64472	-4.76221	-8.06541	-7.18746	-7.27095	-6.19809	-8.09661	-8.31844	-8.52453	-8.20208	-5.01596	-8.8607	-7.84016	-7.93918	-7.87104	-7.82127	-7.9593	-8.91664	-8.41811	-6.95022	-7.02295	-5.15829	-9.57271	-6.86809	-6.55389	-8.59653	-6.00642	-7.71614	-4.90292	-5.82111	-6.46773	-6.41456	-5.53176	-7.54432	-7.86652	-7.64097	-7.17928	-8.0414	-5.25801	-7.28625	-5.90079	-9.30177
DMD	17.8	UC Davis	-5.44441	-6.42685	-8.49336	-7.04126	-4.44401	-7.09468	-5.35676	-7.39922	-7.58836	-7.86004	-6.80628	-7.26717	-8.91664	-9.24771	-8.02999	-7.61818	-9.61365	-8.04399	-8.74025	-8.34273	-8.74616	-7.39555	-8.39787	-8.66761	-7.10801	-6.26239	-4.84327	-8.31844	-7.58174	-6.51828	-8.0414	-4.53907	-7.70975	-5.54915	-6.54061	-6.59512	-6.32524	-4.36025	-7.54222	-7.81699	-8.05955	-6.28572	-7.59963	-8.02218	-7.1553	-6.54701	-3.93268
DMD	18.7	UC Davis	-9.44978	-6.77031	-10.4823	-8.16287	-5.01143	-6.24688	-5.7213	-6.35817	-7.57732	-8.07917	-7.00724	-8.23241	-9.80677	-9.35628	-8.26532	-6.49333	-7.61818	-8.59653	-8.44958	-8.65722	-9.57271	-7.75194	-9.46425	-8.72812	-7.10064	-6.92327	-4.99047	-8.57377	-7.62638	-6.75381	-8.3352	-4.02547	-7.75682	-4.81631	-6.87482	-7.11466	-5.58379	-3.79353	-7.3622	-8.69056	-6.57733	-6.90516	-7.9615	-3.3628	-7.81937	-6.84563	-7.51886
DMD	19.9	UC Davis	-5.95677	-6.48423	-10.1298	-8.8607	-5.88185	-6.48651	-6.34838	-5.96523	-8.74616	-10.6253	-8.01952	-6.46346	-10.8149	-10.0114	-7.83322	-5.66152	-8.17516	-9.40384	-9.55457	-9.75571	-9.88099	-7.87376	-8.89093	-8.16038	-6.8167	-7.26717	-5.62335	-10.4823	-8.69056	-7.59963	-9.46425	-4.58446	-7.13394	-4.5024	-5.98772	-7.4831	-6.49986	-3.96537	-8.73417	-8.09076	-7.7818	-6.19084	-7.43054	-5.78817	-8.02754	-5.65577	-8.38904
DMD	20.6	UC Davis	-5.72726	-5.97905	-9.15994	-7.61992	-4.90292	-6.17831	-5.47083	-6.88541	-7.61023	-8.12552	-7.01297	-6.42949	-9.11117	-8.72812	-7.87376	-4.82028	-7.56164	-8.42718	-8.26234	-8.54783	-9.20684	-6.75173	-7.7818	-7.86417	-6.40758	-7.4831	-4.13163	-8.77093	-7.62853	-6.63792	-7.70534	-4.01617	-7.72744	-6.60699	-4.38647	-4.71836	-6.11217	-3.53644	-7.57518	-7.78604	-7.92649	-5.11473	-7.76618	-4.756	-6.63438	-4.00769	-7.43486
DMD	26.6	UC Davis	-5.93837	-6.7069	-10.9157	-8.75428	-4.13163	-6.52721	-4.81105	-7.05407	-7.02295	-7.24307	-6.15346	-6.8356	-8.08762	-7.90354	-8.4056	-6.05147	-9.53788	-7.53054	-7.59963	-10.047	-8.90881	-7.68543	-9.02894	-8.9386	-6.2759	-7.22346	-6.01456	-8.36588	-6.78124	-9.98081	-9.5177	-5.35294	-7.8375	-4.90807	-7.30255	-5.48563	-4.57489	-4.93202	-6.66833	-9.65496	-8.64637	-7.14211	-7.6082	-7.31333	-7.42859	-7.14434	-10.0852
DMD	27.2	UC Davis	-5.65225	-6.51379	-10.7042	-8.85374	-5.02948	-6.61144	-5.80425	-6.00904	-8.20208	-9.09005	-7.33086	-6.7022	-10.047	-9.5177	-8.56378	-5.49557	-7.77492	-8.97202	-8.95568	-9.0114	-10.3607	-7.09042	-10.4138	-8.36188	-6.94452	-7.3877	-4.97853	-9.61365	-8.33245	-6.63438	-8.76456	-4.20318	-7.052	-4.96678	-6.35567	-6.22501	-5.84544	-3.74803	-7.75194	-7.29674	-7.67749	-6.11504	-7.1517	-5.5386	-7.44341	-6.16169	-9.90821
[truncated: 2,157 more columns]
