# Supplementary material for: Discovery of Metabolic Biomarkers for Duchenne Muscular Dystrophy within a Natural History Study
Source: PLoS One. 2016 Apr 15;11(4):e0153461. doi: 10.1371/journal.pone.0153461 (PMC4833348; doi:10.1371/journal.pone.0153461)
Supplement: S2 Table — The 9 linear models considered for PC1. The variables and Akaike Information Criteria (AIC) are given. Smaller AIC values indicate a better model fit, while also adjusting for the number of parameters, with the best model according to the AIC being shown in bold. The relative probabilities representing the strength of evidence for each model j compared to the model deemed to be the best are calculated by exp(-(AICj-AICmin)/2); for instance, the model including only site has 0.43 times as much evidence than the model including both age and site. (XLSX) [file pone.0153461.s005.xlsx]

## Sheet: S2 Table
Model	AIC	Relative probability
DMD status, Age, (DMD status) x Age, Site	660.44	0.2
DMD status, Age, (DMD status) x Age	664.65	0.02
DMD status, Age, Site	659.2	0.37
DMD status, Age	662.72	0.06
Age, Site	657.2	1
DMD status, Site	660.91	0.16
DMD status	664.6	0.02
Age	663.98	0.03
Site	658.91	0.43
