# Supplementary material for: Discovery of Metabolic Biomarkers for Duchenne Muscular Dystrophy within a Natural History Study
Source: PLoS One. 2016 Apr 15;11(4):e0153461. doi: 10.1371/journal.pone.0153461 (PMC4833348; doi:10.1371/journal.pone.0153461)
Supplement: S4 Table — Drugs and non-human metabolites are shown in red. The most likely annotations are highlighted. (XLSX) [file pone.0153461.s007.xlsx]

## Sheet: S4 Table
Median m/z value in study	Predicted compound ID (HMDB or Metlin)	Name of predicted compound	Predicted adduct	Predicted adduct molecular weight (Da)	Predicted compound molecular weight (Da)		ppm between input and predicted adduct
369.174	HMDB41918	Lorcainide	M-H	369.174	370.181		0
369.174	HMDB06278	5a-Dihydrotestosterone sulfate	M-H	369.174	370.181		1
369.174	HMDB33319	Licarin C	M-H	369.171	370.178		8
369.174	HMDB41099	Kanzonol R	M-H	369.171	370.178		8
369.174	44364	ESTRONE HEMISUCCINATE	M-H	369.171	370.178		8
369.174	45407	16-phenoxy tetranor Prostaglandin A2	M-H	369.171	370.178		8
369.174	48254	Unanisoflavan	M-H	369.171	370.178		8
369.174	67465	Calanolide A	M-H	369.171	370.178		8
369.174	70786	3,17beta-Diacetoxyestra-1,3,5(10)-trien-6-one	M-H	369.171	370.178		8
369.174	95532	Kanzonol R	M-H	369.171	370.178		8
369.174	96178	lorcainide	M-H	369.171	370.181		0
369.174	43183	5α-androstane-3α-ol-17-one sulfate	M-H	369.171	370.181		0
369.174	57975	5a-Dihydrotestosterone sulfate	M-H	369.171	370.181		0
369.174	3559	Androsterone sulfate	M-H	369.171	370.181		0
369.174	3564	5β-Androstan-3α-ol-17-one sulfate	M-H	369.171	370.181		0
369.174	3565	17β-Hydroxy-5α-androstan-3-one sulfate	M-H	369.171	370.181		0
397.205	HMDB15397	Sunitinib	M-H	397.205	398.212		2
397.205	HMDB39036	Kamolonol	M-H	397.202	398.209		8
397.205	HMDB31672	Armillaribin	M-H	397.202	398.209		8
397.205	HMDB33881	Mammea C/AB cyclo D	M-H	397.202	398.209		8
397.205	HMDB30163	Galbanic acid	M-H	397.202	398.209		8
397.205	HMDB34142	5-Hydroxy-8,8-dimethyl-6-(3-methyl-1-oxobutyl)-4-pentyl-2H,8H-benzo[1,2-b:3,4-b']dipyran-2-one	M-H	397.202	398.209		8
397.205	HMDB33972	Asacoumarin A	M-H	397.202	398.209		8
397.205	45629	Beraprost	M-H	397.202	398.209		8
397.205	63113	Taprostene	M-H	397.202	398.209		8
397.205	84672	3,7,12-Trioxochola-1,4-dien-24-oic Acid	M-H	397.202	398.209		8
397.205	84673	3,7,12-Trioxochola-1,5-dien-24-oic Acid	M-H	397.202	398.209		8
397.205	86766	Galbanic acid	M-H	397.202	398.209		8
397.205	87850	Armillaribin	M-H	397.202	398.209		8
397.205	89590	Mammea C/AB cyclo D	M-H	397.202	398.209		8
397.205	89648	Asacoumarin A	M-H	397.202	398.209		8
397.205	89738	5-Hydroxy-8,8-dimethyl-6-(3-methyl-1-oxobutyl)-4-pentyl-2H,8H-benzo[1,2-b:3,4-b']dipyran-2-one	M-H	397.202	398.209		8
397.205	93642	Kamolonol	M-H	397.202	398.209		8
397.205	45411	Sunitinib	M-H	397.202	398.212		1
397.205	3557	Pregnanolone sulfate	M-H	397.202	398.213		0
397.205	3560	Pregnanalone sulfate (Allopregnanolone sulfate)	M-H	397.202	398.213		0
397.205	3563	Allopregnanalone sulfate	M-H	397.202	398.213		0
367.158	HMDB13230	Epitestosterone sulfate	M-H	367.158	368.166		0
367.158	HMDB01032	Dehydroepiandrosterone sulfate	M-H	367.158	368.166		0
367.158	HMDB02833	Testosterone sulfate	M-H	367.158	368.166		0
367.158	HMDB41255	(2S)-2-Butanol O-[b-D-Apiofuranosyl-(1->6)-b-D-glucopyranoside]	M-H	367.161	368.168		7
367.158	48188	Edulenol	M-H	367.161	368.162		9
367.158	48190	Edulane	M-H	367.161	368.162		9
367.158	48264	Sphaerosinin	M-H	367.161	368.162		9
367.158	52121	4'-O-Methylxanthohumol	M-H	367.161	368.162		9
367.158	52669	Quercetol C	M-H	367.161	368.162		9
367.158	52670	Epoxycandidone	M-H	367.161	368.162		9
367.158	53050	Flowerine	M-H	367.161	368.162		9
367.158	53174	Louisfieserone A	M-H	367.161	368.162		9
367.158	53175	Louisfieserone B	M-H	367.161	368.162		9
367.158	70635	4,4-Bis[4-(acetyloxy)phenyl]3-hexanone	M-H	367.161	368.162		9
367.158	93663	9-Hydroxy-4-(3,7-dimethyl-2,6-octadienyloxy)-psoralen	M-H	367.161	368.162		9
367.158	95615	Kanzonol P	M-H	367.161	368.162		9
367.158	34483	prasterone sulfate	M-H	367.161	368.166		0
367.158	3558	Testosterone sulfate	M-H	367.161	368.166		0
367.158	4095	3-β-hydroxyandrost-5-en-17-one sulfate	M-H	367.161	368.166		0
367.158	95673	(2S)-2-Butanol O-[b-D-Apiofuranosyl-(1->6)-b-D-glucopyranoside]	M-H	367.161	368.168		6
357.031	HMDB61053	1'-hydroxytriazolam	M-H	357.032	358.039	drug	0
357.031	HMDB61052	4-hydroxytriazolam	M-H	357.032	358.039	drug	0
357.031	2914	α-Hydroxytriazolam	M-H	357.032	358.039		0
357.031	2915	4-Hydroxytriazolam	M-H	357.032	358.039		0
449.254	156636	His Pro Val Val	M-H	449.255	450.259		4
449.254	158536	His Val Pro Val	M-H	449.255	450.259		4
449.254	158631	His Val Val Pro	M-H	449.255	450.259		4
449.254	202236	Pro His Val Val	M-H	449.255	450.259		4
449.254	206416	Pro Val His Val	M-H	449.255	450.259		4
449.254	206625	Pro Val Val His	M-H	449.255	450.259		4
449.254	242136	Val His Pro Val	M-H	449.255	450.259		4
449.254	242231	Val His Val Pro	M-H	449.255	450.259		4
449.254	244416	Val Pro His Val	M-H	449.255	450.259		4
449.254	244625	Val Pro Val His	M-H	449.255	450.259		4
449.254	246411	Val Val His Pro	M-H	449.255	450.259		4
449.254	246525	Val Val Pro His	M-H	449.255	450.259		4
449.254	22940	Arg Ile Tyr	M-H	449.255	450.259		4
449.254	23049	Tyr Arg Leu	M-H	449.255	450.259		4
449.254	20895	Ile Tyr Arg	M-H	449.255	450.259		4
449.254	20776	Leu Arg Tyr	M-H	449.255	450.259		4
449.254	19586	Tyr Ile Arg	M-H	449.255	450.259		4
449.254	18679	Arg Tyr Ile	M-H	449.255	450.259		4
449.254	17917	Tyr Arg Ile	M-H	449.255	450.259		4
449.254	17823	Arg Tyr Leu	M-H	449.255	450.259		4
449.254	17501	Leu Tyr Arg	M-H	449.255	450.259		4
449.254	17266	Ile Arg Tyr	M-H	449.255	450.259		4
449.254	17169	Arg Leu Tyr	M-H	449.255	450.259		4
449.254	16306	Tyr Leu Arg	M-H	449.255	450.259		4
449.254	67891	Laserpitin	M-H	449.255	450.262		1
