# Supplementary material for: Discovery of Metabolic Biomarkers for Duchenne Muscular Dystrophy within a Natural History Study
Source: PLoS One. 2016 Apr 15;11(4):e0153461. doi: 10.1371/journal.pone.0153461 (PMC4833348; doi:10.1371/journal.pone.0153461)
Supplement: S5 Table — The ‘Size’ column represents the absolute size of the pathway, the ‘Effective size’ column represents the number of set members that are annotated with an ID of the user-specified ID type (HMDB ID in this case); the ‘Input overlap’ column represents number of entities from the user input list that overlap with entities in the pathway based set. The p-values are obtained from a hypergeometric test of over-representation. The q-values are calculated using the Benjamini-Hochberg approach considering just the tests for the pathways which include at least one validated peak. (XLSX) [file pone.0153461.s008.xlsx]

## Sheet: S5 Table
Pathway	Source	P-value	Q-value	Input overlap	Size	Effective size
Creatine metabolism	Reactome	2.11818e-06	0.000425754	HMDB00517; HMDB00064; HMDB00562	15	14
Urea cycle and metabolism of amino groups	Wikipathways	1.88788e-05	0.00189732	HMDB00517; HMDB00064; HMDB00562	30	28
creatine biosynthesis	HumanCyc	8.86597e-05	0.0059402	HMDB00517; HMDB00064	8	7
Arginine and proline metabolism - Homo sapiens (human)	KEGG	0.000280812	0.0128469	HMDB00517; HMDB00064; HMDB00562	91	68
Transport of glucose and other sugars, bile salts and organic acids, metal ions and amine compounds	Reactome	0.000319574	0.0128469	HMDB01032; HMDB00517; HMDB00562	83	71
Organic cation/anion/zwitterion transport	Reactome	0.00179784	0.0322224	HMDB01032; HMDB00562	36	30
17-Beta Hydroxysteroid Dehydrogenase III Deficiency	SMPDB	0.00192005	0.0322224	HMDB01032; HMDB02833	32	31
Androgen and Estrogen Metabolism	SMPDB	0.00192005	0.0322224	HMDB01032; HMDB02833	32	31
Aromatase deficiency	SMPDB	0.00192005	0.0322224	HMDB01032; HMDB02833	32	31
SLC-mediated transmembrane transport	Reactome	0.00253414	0.0322224	HMDB01032; HMDB00517; HMDB00562	165	143
Metabolism	Reactome	0.00404924	0.0322224	HMDB01032; HMDB00517; HMDB00064; HMDB02833; HMDB00562	1017	723
Metabolism of amino acids and derivatives	Wikipathways	0.004118	0.0322224	HMDB00517; HMDB00064; HMDB00562	187	169
Regulation of nuclear beta catenin signaling and target gene transcription	PID	0.00459981	0.0322224	HMDB02833	2	2
Coregulation of Androgen receptor activity	PID	0.00459981	0.0322224	HMDB02833	2	2
Metabolism of amino acids and derivatives	Reactome	0.00463073	0.0322224	HMDB00517; HMDB00064; HMDB00562	190	176
Transmembrane transport of small molecules	Reactome	0.00478431	0.0322224	HMDB01032; HMDB00517; HMDB00562	216	178
Hyperornithinemia with gyrate atrophy (HOGA)	SMPDB	0.00516761	0.0322224	HMDB00517; HMDB00064	52	51
Creatine deficiency, guanidinoacetate methyltransferase deficiency	SMPDB	0.00516761	0.0322224	HMDB00517; HMDB00064	52	51
L-arginine:glycine amidinotransferase deficiency	SMPDB	0.00516761	0.0322224	HMDB00517; HMDB00064	52	51
Hyperornithinemia-hyperammonemia-homocitrullinuria [HHH-syndrome]	SMPDB	0.00516761	0.0322224	HMDB00517; HMDB00064	52	51
Guanidinoacetate Methyltransferase Deficiency (GAMT Deficiency)	SMPDB	0.00516761	0.0322224	HMDB00517; HMDB00064	52	51
Prolinemia Type II	SMPDB	0.00516761	0.0322224	HMDB00517; HMDB00064	52	51
Prolidase Deficiency (PD)	SMPDB	0.00516761	0.0322224	HMDB00517; HMDB00064	52	51
Arginine and Proline Metabolism	SMPDB	0.00516761	0.0322224	HMDB00517; HMDB00064	52	51
Hyperprolinemia Type I	SMPDB	0.00516761	0.0322224	HMDB00517; HMDB00064	52	51
Hyperprolinemia Type II	SMPDB	0.00516761	0.0322224	HMDB00517; HMDB00064	52	51
Ornithine Aminotransferase Deficiency (OAT Deficiency)	SMPDB	0.00516761	0.0322224	HMDB00517; HMDB00064	52	51
Arginine: Glycine Amidinotransferase Deficiency (AGAT Deficiency)	SMPDB	0.00516761	0.0322224	HMDB00517; HMDB00064	52	51
Androgen and estrogen biosynthesis and metabolism	EHMN	0.00557466	0.0322224	HMDB01032; HMDB02833	62	53
3-Phosphoglycerate dehydrogenase deficiency	SMPDB	0.00599632	0.0322224	HMDB00517; HMDB00064	55	55
Non Ketotic Hyperglycinemia	SMPDB	0.00599632	0.0322224	HMDB00517; HMDB00064	55	55
Glycine and Serine Metabolism	SMPDB	0.00599632	0.0322224	HMDB00517; HMDB00064	55	55
Dimethylglycinuria	SMPDB	0.00599632	0.0322224	HMDB00517; HMDB00064	55	55
Hyperglycinemia, non-ketotic	SMPDB	0.00599632	0.0322224	HMDB00517; HMDB00064	55	55
Dimethylglycine Dehydrogenase Deficiency	SMPDB	0.00599632	0.0322224	HMDB00517; HMDB00064	55	55
Sarcosinemia	SMPDB	0.00599632	0.0322224	HMDB00517; HMDB00064	55	55
Dihydropyrimidine Dehydrogenase Deficiency (DHPD)	SMPDB	0.00599632	0.0322224	HMDB00517; HMDB00064	55	55
Biological oxidations	Reactome	0.00688368	0.0322224	HMDB01032; HMDB00517; HMDB02833	278	202
Agmatine biosynthesis	Reactome	0.00689336	0.0322224	HMDB00517	3	3
Salmonella infection - Homo sapiens (human)	KEGG	0.00689336	0.0322224	HMDB00517	4	3
no2-dependent il-12 pathway in nk cells	BioCarta	0.00689336	0.0322224	HMDB00517	4	3
Notch-mediated HES/HEY network	PID	0.00689336	0.0322224	HMDB02833	3	3
Regulation of Androgen receptor activity	PID	0.00689336	0.0322224	HMDB02833	3	3
nitric oxide signaling pathway	BioCarta	0.00918268	0.041016	HMDB00517	5	4
creatine-phosphate biosynthesis	HumanCyc	0.00918268	0.041016	HMDB00064	5	4
Glycine, serine, alanine and threonine metabolism	EHMN	0.0101582	0.0443868	HMDB00517; HMDB00064	88	72
Steroid hormone biosynthesis - Homo sapiens (human)	KEGG	0.0133855	0.0531438	HMDB01032; HMDB02833	99	83
vegf hypoxia and angiogenesis	BioCarta	0.0137487	0.0531438	HMDB00517	6	6
VEGFR1 specific signals	PID	0.0137487	0.0531438	HMDB00517	6	6
putrescine biosynthesis II	HumanCyc	0.0137487	0.0531438	HMDB00517	7	6
SHP2 signaling	PID	0.0137487	0.0531438	HMDB00517	8	6
Nongenotropic Androgen signaling	PID	0.0137487	0.0531438	HMDB02833	6	6
Phase II conjugation	Wikipathways	0.0159868	0.055536	HMDB01032; HMDB00517	115	91
Chagas disease (American trypanosomiasis) - Homo sapiens (human)	KEGG	0.0160253	0.055536	HMDB00517	7	7
Effects of Nitric Oxide	Wikipathways	0.0160253	0.055536	HMDB00517	7	7
corticosteroids and cardioprotection	BioCarta	0.0160253	0.055536	HMDB00517	8	7
D-Arginine and D-ornithine metabolism - Homo sapiens (human)	KEGG	0.0160253	0.055536	HMDB00517	10	7
estradiol biosynthesis II	HumanCyc	0.0160253	0.055536	HMDB02833	8	7
Metabolic disorders of biological oxidation enzymes	Reactome	0.0163431	0.0556772	HMDB01032; HMDB00517; HMDB02833	382	274
Signaling events mediated by VEGFR1 and VEGFR2	PID	0.0182978	0.0573606	HMDB00517	8	8
actions of nitric oxide in the heart	BioCarta	0.0182978	0.0573606	HMDB00517	10	8
Organic anion transport	Reactome	0.0182978	0.0573606	HMDB01032	8	8
Plasma membrane estrogen receptor signaling	PID	0.020566	0.0573606	HMDB00517	9	9
Angiopoietin receptor Tie2-mediated signaling	PID	0.020566	0.0573606	HMDB00517	10	9
Amyotrophic lateral sclerosis (ALS) - Homo sapiens (human)	KEGG	0.020566	0.0573606	HMDB00517	10	9
Estrogen biosynthesis	Reactome	0.020566	0.0573606	HMDB02833	10	9
Phase II conjugation	Reactome	0.0221985	0.0573606	HMDB01032; HMDB00517	145	108
Defective AHCY causes Hypermethioninemia with S-adenosylhomocysteine hydrolase deficiency (HMAHCHD)	Reactome	0.0221985	0.0573606	HMDB01032; HMDB00517	145	108
Defective GCLC causes Hemolytic anemia due to gamma-glutamylcysteine synthetase deficiency (HAGGSD)	Reactome	0.0221985	0.0573606	HMDB01032; HMDB00517	145	108
Defective UGT1A1 causes hyperbilirubinemia	Reactome	0.0221985	0.0573606	HMDB01032; HMDB00517	145	108
Defective GSS causes Glutathione synthetase deficiency (GSS deficiency)	Reactome	0.0221985	0.0573606	HMDB01032; HMDB00517	145	108
Defective UGT1A4 causes hyperbilirubinemia	Reactome	0.0221985	0.0573606	HMDB01032; HMDB00517	145	108
Defective GGT1 causes Glutathionuria (GLUTH)	Reactome	0.0221985	0.0573606	HMDB01032; HMDB00517	145	108
Defective MAT1A causes Methionine adenosyltransferase deficiency (MATD)	Reactome	0.0221985	0.0573606	HMDB01032; HMDB00517	145	108
Defective OPLAH causes 5-oxoprolinase deficiency (OPLAHD)	Reactome	0.0221985	0.0573606	HMDB01032; HMDB00517	145	108
Defective SLC35D1 causes Schneckenbecken dysplasia (SCHBCKD)	Reactome	0.0221985	0.0573606	HMDB01032; HMDB00517	145	108
Defective TPMT causes Thiopurine S-methyltransferase deficiency (TPMT deficiency)	Reactome	0.0221985	0.0573606	HMDB01032; HMDB00517	145	108
Amyotrophic lateral sclerosis (ALS)	Wikipathways	0.0228301	0.0573606	HMDB00517	10	10
ion channels and their functional role in vascular endothelium	BioCarta	0.0228301	0.0573606	HMDB00517	11	10
Miscellaneous substrates	Reactome	0.0228301	0.0573606	HMDB02833	15	10
Nitric oxide stimulates guanylate cyclase	Reactome	0.02509	0.0600367	HMDB00517	11	11
Amoebiasis - Homo sapiens (human)	KEGG	0.02509	0.0600367	HMDB00517	13	11
Prostate cancer - Homo sapiens (human)	KEGG	0.02509	0.0600367	HMDB02833	11	11
Prostate Cancer	Wikipathways	0.02509	0.0600367	HMDB02833	11	11
Endothelin Pathways	Wikipathways	0.0273457	0.06246	HMDB00517	12	12
Thromboxane A2 receptor signaling	PID	0.0273457	0.06246	HMDB00517	12	12
Alpha9 beta1 integrin signaling events	PID	0.0273457	0.06246	HMDB00517	13	12
Steroid Biosynthesis	Wikipathways	0.0273457	0.06246	HMDB02833	12	12
citrulline-nitric oxide cycle	HumanCyc	0.0295972	0.065374	HMDB00517	14	13
androgen biosynthesis	HumanCyc	0.0295972	0.065374	HMDB02833	15	13
Transport of organic anions	Reactome	0.0295972	0.065374	HMDB01032	19	13
Bile salt and organic anion SLC transporters	Reactome	0.0318445	0.0695734	HMDB00562	17	14
Androgen biosynthesis	Reactome	0.0340877	0.0736734	HMDB02833	17	15
VEGFR2 mediated vascular permeability	Reactome	0.0363267	0.0760591	HMDB00517	16	16
urea cycle	HumanCyc	0.0363267	0.0760591	HMDB00517	17	16
Phagosomal maturation (early endosomal stage)	Reactome	0.0363267	0.0760591	HMDB00517	22	16
eNOS activation	Reactome	0.0452413	0.090935	HMDB00517	20	20
Endosomal/Vacuolar pathway	Reactome	0.0452413	0.090935	HMDB00517	20	20
Proton/oligonucleotide cotransporters	Reactome	0.0452413	0.090935	HMDB00517	21	20
Urea cycle	Reactome	0.0452413	0.090935	HMDB00517	21	20
Glucose Homeostasis	Wikipathways	0.0474596	0.0926154	HMDB00517	21	21
Platelet homeostasis	Wikipathways	0.0474596	0.0926154	HMDB00517	24	21
Platelet homeostasis	Reactome	0.0474596	0.0926154	HMDB00517	24	21
tRNA charging	HumanCyc	0.0518839	0.0970719	HMDB00517	24	23
Aminoacyl-tRNA biosynthesis - Homo sapiens (human)	KEGG	0.0518839	0.0970719	HMDB00517	52	23
Ovarian steroidogenesis - Homo sapiens (human)	KEGG	0.0518839	0.0970719	HMDB02833	24	23
Organic cation transport	Reactome	0.0518839	0.0970719	HMDB00562	29	23
VEGFA-VEGFR2 Pathway	Reactome	0.0540898	0.0970719	HMDB00517	26	24
Signaling by VEGF	Reactome	0.0540898	0.0970719	HMDB00517	26	24
Latent infection of Homo sapiens with Mycobacterium tuberculosis	Reactome	0.0540898	0.0970719	HMDB00517	39	24
Latent infection of Homo sapiens with Mycobacterium tuberculosis	Wikipathways	0.0540898	0.0970719	HMDB00517	40	24
Pathways in cancer - Homo sapiens (human)	KEGG	0.0540898	0.0970719	HMDB02833	27	24
Disease	Reactome	0.0575664	0.0991649	HMDB01032; HMDB00517; HMDB02833	699	434
tRNA Aminoacylation	Wikipathways	0.0584894	0.0991649	HMDB00517	65	26
Cytosolic tRNA aminoacylation	Reactome	0.0584894	0.0991649	HMDB00517	66	26
Mitochondrial tRNA aminoacylation	Reactome	0.0584894	0.0991649	HMDB00517	66	26
tRNA Aminoacylation	Reactome	0.0584894	0.0991649	HMDB00517	66	26
Argininemia	SMPDB	0.060683	0.0991649	HMDB00517	27	27
Citrullinemia Type I	SMPDB	0.060683	0.0991649	HMDB00517	27	27
Carbamoyl Phosphate Synthetase Deficiency	SMPDB	0.060683	0.0991649	HMDB00517	27	27
Argininosuccinic Aciduria	SMPDB	0.060683	0.0991649	HMDB00517	27	27
Urea Cycle	SMPDB	0.060683	0.0991649	HMDB00517	27	27
Ornithine Transcarbamylase Deficiency (OTC Deficiency)	SMPDB	0.060683	0.0991649	HMDB00517	27	27
Antigen processing-Cross presentation	Reactome	0.0628726	0.101099	HMDB00517	29	28
Glycosphingolipid metabolism	Reactome	0.0628726	0.101099	HMDB01032	35	28
leukotriene biosynthesis	HumanCyc	0.065058	0.101369	HMDB00517	30	29
Glutathione synthesis and recycling	Reactome	0.065058	0.101369	HMDB00517	31	29
Metabolism of polyamines	Reactome	0.065058	0.101369	HMDB00517	34	29
Metabolism of nitric oxide	Wikipathways	0.065058	0.101369	HMDB00517	35	29
Transport of inorganic cations-anions and amino acids-oligopeptides	Wikipathways	0.0672394	0.102387	HMDB00517	32	30
eNOS activation and regulation	Reactome	0.0672394	0.102387	HMDB00517	35	30
Metabolism of nitric oxide	Reactome	0.0672394	0.102387	HMDB00517	35	30
Na+/Cl- dependent neurotransmitter transporters	Reactome	0.0694167	0.102421	HMDB00517	31	31
Amino acid transport across the plasma membrane	Reactome	0.0694167	0.102421	HMDB00517	32	31
Glutathione conjugation	Reactome	0.0694167	0.102421	HMDB00517	41	31
Cytosolic sulfonation of small molecules	Reactome	0.0694167	0.102421	HMDB01032	44	31
<i>S</i>-methyl-5-thio-&alpha;-D-ribose 1-phosphate degradation	HumanCyc	0.07159	0.102421	HMDB00517	35	32
Vitamin B3 (nicotinate and nicotinamide) metabolism	EHMN	0.07159	0.102421	HMDB00517	36	32
superpathway of steroid hormone biosynthesis	HumanCyc	0.07159	0.102421	HMDB02833	35	32
Class I MHC mediated antigen processing & presentation	Reactome	0.0737592	0.102421	HMDB00517	35	33
Metabolism of steroid hormones and vitamin D	Wikipathways	0.0737592	0.102421	HMDB02833	38	33
Steroid hormones	Reactome	0.0737592	0.102421	HMDB02833	40	33
Metabolism of steroid hormones and vitamin D	Reactome	0.0737592	0.102421	HMDB02833	40	33
Hypoacetylaspartia	SMPDB	0.0759243	0.102421	HMDB00517	34	34
Aspartate Metabolism	SMPDB	0.0759243	0.102421	HMDB00517	34	34
Canavan Disease	SMPDB	0.0759243	0.102421	HMDB00517	34	34
Amine compound SLC transporters	Reactome	0.0759243	0.102421	HMDB00517	35	34
Gastrin-CREB signalling pathway via PKC and MAPK	Wikipathways	0.0759243	0.102421	HMDB00517	40	34
Class C/3 (Metabotropic glutamate/pheromone receptors)	Reactome	0.0759243	0.102421	HMDB00517	54	34
Central carbon metabolism in cancer - Homo sapiens (human)	KEGG	0.0802424	0.107525	HMDB00517	37	36
&gamma;-glutamyl cycle	HumanCyc	0.0823954	0.109679	HMDB00517	47	37
G alpha (q) signalling events	Reactome	0.0866893	0.113146	HMDB00517	46	39
Gastrin-CREB signalling pathway via PKC and MAPK	Reactome	0.0866893	0.113146	HMDB00517	46	39
Glycine, serine and threonine metabolism - Homo sapiens (human)	KEGG	0.0866893	0.113146	HMDB00064	50	39
Adaptive Immune System	Reactome	0.0888302	0.115193	HMDB00517	48	40
Hemostasis	Reactome	0.0909671	0.116461	HMDB00517	63	41
Xenobiotics	Reactome	0.0909671	0.116461	HMDB02833	51	41
Amino acid and oligopeptide SLC transporters	Reactome	0.0952288	0.121146	HMDB00517	45	43
Protein digestion and absorption - Homo sapiens (human)	KEGG	0.0973537	0.12307	HMDB00517	47	44
Transport of inorganic cations/anions and amino acids/oligopeptides	Reactome	0.101591	0.127624	HMDB00517	48	46
C21-steroid hormone biosynthesis and metabolism	EHMN	0.105813	0.130481	HMDB02833	61	48
Sphingolipid metabolism	Wikipathways	0.105813	0.130481	HMDB01032	58	48
Sphingolipid metabolism	Reactome	0.105813	0.130481	HMDB01032	58	48
Immune System	Reactome	0.112116	0.135755	HMDB00517	103	51
Gene Expression	Reactome	0.112116	0.135755	HMDB00517	104	51
Vitamin B12 Metabolism	Wikipathways	0.112116	0.135755	HMDB00562	59	51
Folate Metabolism	Wikipathways	0.122542	0.147491	HMDB00517	65	56
Transport of vitamins, nucleosides, and related molecules	Reactome	0.124616	0.149094	HMDB01032	64	57
Metabolism of lipids and lipoproteins	Reactome	0.154692	0.183983	HMDB01032; HMDB02833	447	314
ABC transporters - Homo sapiens (human)	KEGG	0.17519	0.207137	HMDB00517	123	82
Cytochrome P450 - arranged by substrate type	Reactome	0.188924	0.222068	HMDB02833	116	89
GPCR downstream signaling	Wikipathways	0.190871	0.223052	HMDB00517	121	90
Urea cycle and metabolism of arginine, proline, glutamate, aspartate and asparagine	EHMN	0.192814	0.224021	HMDB00517	125	91
GPCR downstream signaling	Reactome	0.194753	0.224974	HMDB00517	126	92
GPCR ligand binding	Wikipathways	0.198621	0.22813	HMDB00517	125	94
GPCR ligand binding	Reactome	0.202474	0.229928	HMDB00517	129	96
Defective ACTH causes Obesity and Pro-opiomelanocortinin deficiency (POMCD)	Reactome	0.202474	0.229928	HMDB00517	129	96
Phase 1 - Functionalization of compounds	Wikipathways	0.227157	0.250643	HMDB02833	137	109
Bile secretion - Homo sapiens (human)	KEGG	0.232765	0.250643	HMDB01032	162	112
Signaling by GPCR	Reactome	0.236486	0.250643	HMDB00517	153	114
Phase 1 - Functionalization of compounds	Reactome	0.249396	0.250643	HMDB02833	151	121
Defective CYP27A1 causes Cerebrotendinous xanthomatosis (CTX)	Reactome	0.249396	0.250643	HMDB02833	151	121
Defective CYP1B1 causes Glaucoma	Reactome	0.249396	0.250643	HMDB02833	151	121
Defective CYP4F22 causes Ichthyosis, congenital, autosomal recessive 5 (ARCI5)	Reactome	0.249396	0.250643	HMDB02833	151	121
Defective CYP11B2 causes Corticosterone methyloxidase 1 deficiency (CMO-1 deficiency)	Reactome	0.249396	0.250643	HMDB02833	151	121
Defective CYP24A1 causes Hypercalcemia, infantile (HCAI)	Reactome	0.249396	0.250643	HMDB02833	151	121
Defective CYP2U1 causes Spastic paraplegia 56, autosomal recessive (SPG56)	Reactome	0.249396	0.250643	HMDB02833	151	121
Defective MAOA causes Brunner syndrome (BRUNS)	Reactome	0.249396	0.250643	HMDB02833	151	121
Defective CYP7B1 causes Spastic paraplegia 5A, autosomal recessive (SPG5A) and Congenital bile acid synthesis defect 3 (CBAS3)	Reactome	0.249396	0.250643	HMDB02833	151	121
Defective FMO3 causes Trimethylaminuria (TMAU)	Reactome	0.249396	0.250643	HMDB02833	151	121
Defective CYP21A2 causes Adrenal hyperplasia 3 (AH3)	Reactome	0.249396	0.250643	HMDB02833	151	121
Defective CYP11A1 causes Adrenal insufficiency, congenital, with 46,XY sex reversal (AICSR)	Reactome	0.249396	0.250643	HMDB02833	151	121
Defective CYP2R1 causes Rickets vitamin D-dependent 1B (VDDR1B)	Reactome	0.249396	0.250643	HMDB02833	151	121
Defective CYP17A1 causes Adrenal hyperplasia 5 (AH5)	Reactome	0.249396	0.250643	HMDB02833	151	121
Defective CYP11B1 causes Adrenal hyperplasia 4 (AH4)	Reactome	0.249396	0.250643	HMDB02833	151	121
Defective CYP19A1 causes Aromatase excess syndrome (AEXS)	Reactome	0.249396	0.250643	HMDB02833	151	121
Defective CYP26B1 causes Radiohumeral fusions with other skeletal and craniofacial anomalies (RHFCA)	Reactome	0.249396	0.250643	HMDB02833	151	121
Defective CYP26C1 causes Focal facial dermal dysplasia 4 (FFDD4)	Reactome	0.249396	0.250643	HMDB02833	151	121
Defective CYP27B1 causes Rickets vitamin D-dependent 1A (VDDR1A)	Reactome	0.249396	0.250643	HMDB02833	151	121
Defective TBXAS1 causes Ghosal hematodiaphyseal dysplasia (GHDD)	Reactome	0.249396	0.250643	HMDB02833	151	121
Signal Transduction	Reactome	0.33329	0.33329	HMDB00517	231	169
